# Supplementary material for: MtSNPscore: a combined evidence approach for assessing cumulative impact of mitochondrial variations in disease
Source: BMC Bioinformatics. 2009 Aug 27;10(Suppl 8):S7. doi: 10.1186/1471-2105-10-S8-S7 (PMC2745589; doi:10.1186/1471-2105-10-S8-S7)
Supplement: Additional file 3 — Summary of predictions of in silico tools for the reported variation. Result of the reported variation in the protein coding genes analyzed by SIFT, PolyPhen, PhD-SNP and PLHOST. The mutation is reported along with disease and predictions made by the four in silico tools. The number in the brackets in case of PhD-SNP prediction indicates the Reliability Index for the prediction. The worksheet named "tRNA" lists published mutations missed by the evolution based computational analysis, most of which are in the loop region. [file 1471-2105-10-S8-S7-S3.xls]

## Sheet: Protein
S.no.	Gene	Mutation	Disease information	SIFT	PolyPhen	PhDSNP	PLHOST
	COMPLEX I
1	MT-ND1	G3460A	LHON	INTOLERANT	POSSIBLY DAMAGING	DISEASE (0)	NONE
2		T3394C	LHON	INTOLETANT	BENIGN	DISEASE (8)	NONE
3		G3733A	LHON	INTOLERANT	POSSIBLY DAMAGING	DISEASE (6)	NONE
4		G3679A	MELAS	INTOLERANT	PROBABLY DAMAGING	DISEASE (5)	NONE
5		G3946A	MELAS	INTOLERANT	BENIGN	DISEASE (6)	NONE
6		T3949C	MELAS	TOLERANT	PROBABLY DAMAGING	DISEASE (8)	NONE
7		G3481A	Leigh syndrome/MELAS	INTOLERANT	POSSIBLY DAMAGING	NONE	NONE
8		G3337A	Cardiomyopathy	TOLERANT	BENIGN	DISEASE (2)	INVARIANT
9	MT-ND2	G4810A*	COMPLEX I DEFICIENCY
10	MT-ND3	T10191C	COMPLEX I DEFICIENCY	INTOLERANT	BENIGN	DISEASE (4)	NONE
11		T10158C	LEIGH SYNDROME (COMPLEX I DEFICIENCY)	TOLERANT	BENIGN	DISEASE (6)	NONE
12		G10197A	Leigh syndrome (LS) or dystonia	INTOLERANT	BENIGN	DISEASE (8)	NONE
13	MT-ND4	G11778A	LHON	INTOLERANT	PROBABLY DAMAGING	DISEASE (6)	NONE
14		C11777A	Leigh syndrome,Late-onset encephalopathy	INTOLERANT	PROBABLY DAMAGING	DISEASE (3)	NONE
15	MT-ND4L	T10663C	LHON	TOLERANT	PROBABLY DAMAGING	NEUTRAL (5)	NONE
16	MT-ND5	T12706C	LEIGH SYNDROME (COMPLEX I DEFICIENCY)	INTOLERANT	PROBABLY DAMAGING	DISEASE (0)	NONE
17		G13513A	MELAS SYNDROME, LEIGH SYNDROME (COMPLEX I DEFICIENCY)	INTOLERANT	BENIGN	DISEASE (6)	NONE
18		A13514G	MELAS,Leigh or Leigh-like encephalopathy, papillary thyroid carcinomas	INTOLERANT	PROBABLY DAMAGING	DISEASE (6)	NONE
19		G13063A	Leigh syndrome/MELAS	INTOLERANT	BENIGN	NONE	NONE
20	MT-ND6	T14484C	LHON	TOLERANT	PROBABLY DAMAGING	NEUTRAL (5)	NONE
21		G14459A	LHON, LEIGH SYNDROME (COMPLEX I DEFICIENCY)	INTOLERANT	POSSIBLY DAMAGING	DISEASE (8)	NONE
22		T14596A	LHON	INTOLERANT	PROBABLY DAMAGING	NEUTRAL (3)	NONE
23		G14453A	MELAS	INTOLERANT	PROBABLY DAMAGING	DISEASE (6)	NONE
24		T14487C	LEIGH SYNDROME (COMPLEX I DEFICIENCY), STRAITAL NECROSIS, DYSTONIA	INTOLERANT	BENIGN	DISEASE (4)	NONE
25		C14482G	LHON	INTOLERANT	PROBABLY DAMAGING	DISEASE (6)	NONE
26		C14568T	LHON	INTOLERANT	BENIGN	Neutral (5)	NONE
27		G14600A	Leigh syndrome/MELAS	INTOLERANT	PROBABLY DAMAGING	NONE	NONE
	COMPLEX III
28	MT-CYB	G15257A	LHON	NONE	BENIGN	DISEASE (6)	NONE
29		G15812A	LHON	NONE	PROBABLY DAMAGING	NEUTRAL (3)	NONE
30		G15615A	EXERCISE INTOLERANCE	NONE	POSSIBLY DAMAGING	DISEASE (6)	NONE
31		G14846A	EXERCISE INTOLERANCE	NONE	POSSIBLY DAMAGING	DISEASE (5)	NONE
32		G15150A	EXERCISE INTOLERANCE	NONE	POSSIBLY DAMAGING	NONE	INVARIANT
33		T15197C	EXERCISE INTOLERANCE	NONE	NONE	DISEASE (4)	NONE
34		A15579G	MULTISYSTEM DISORDER	NONE	NONE	DISEASE (6)	NONE
35		G15498A	CARDIOMYOPATHY, INFANTILE HISTIOCYTOID	NONE	NONE	DISEASE (5)	NONE
36		G15242A*	ENCEPHALOMYOPATHY
	COMPLEX IV
37	MT-COX1	G7444A	LHON, AMINOGLYCOSIDE-INDUCED DEAFNESS.	NONE	POSSIBLY DAMAGING	NONE	NONE
38		G6930A	CYTOCHROME C OXIDASE DEFICIENCY	NONE	PROBABLY DAMAGING	NONE	NONE
39		C6328T	CYTOCHROME C OXIDASE DEFICIENCY	INTOLERANT	PROBABLY DAMAGING	DISEASE (8)	NONE
40		C6489A	CYTOCHROME C OXIDASE DEFICIENCY	TOLERANT	BENIGN	DISEASE (5)	NONE
41	MT-COX2	T7671A	CYTOCHROME C OXIDASE DEFICIENCY	INTOLERANT	PROBABLY DAMAGING	DISEASE (7)	NONE
42		T7587C	CYTOCHROME C OXIDASE DEFICIENCY	INTOLERANT	PROBABLY DAMAGING	DISEASE (6)	NONE
43		G7896A*	CYTOCHROME C OXIDASE DEFICIENCY
44	MT-COX3	G9952A*	CYTOCHROME C OXIDASE DEFICIENCY
45		G9379A*	CYTOCHROME C OXIDASE DEFICIENCY
	COMPLEX V
46	MT-ATP6	T8993G	LEIGH, NARP SYNDROMES	INTOLERANT	PROBABLY DAMAGING	DISEASE (5)	INVARIANT
47		T8993C	LEIGH SYNDROME, ATAXIA, POLYNEUROPATHY ADULT ONSET	INTOLERANT	PROBABLY DAMAGING	DISEASE (5)	INVARIANT
48		T9176C	BILATERAL STRIATAL NECROSIS, LEIGH SYNDROME	INTOLERANT	POSSIBLY DAMAGING	DISEASE (6)	NONE
49	MT-ATP8	G8529A*	CARDIOMYOPATHY, APICAL HYPERTROPHIC AND NEUROPATHY

## Sheet: tRNA
Gene	Position	rCRS	mutated	Region
MT-TE	14709	T	C	loop
MT-TG	10044	A	G	loop
MT-TH	12192	G	A	loop
MT-TL1	3250	T	C	loop
MT-TL1	3291	T	C	loop
MT-TK	8244	A	G	loop
MT-TS1	7445	A	G	loop
MTTY	5877	G	A	loop
MT-TS1	7497	G	A	stem
MT-TS2	12207	G	A	stem
MT-TN	5728	A	G	stem
MT-TP	15965	T	C	stem
