# Supplementary material for: MtSNPscore: a combined evidence approach for assessing cumulative impact of mitochondrial variations in disease
Source: BMC Bioinformatics. 2009 Aug 27;10(Suppl 8):S7. doi: 10.1186/1471-2105-10-S8-S7 (PMC2745589; doi:10.1186/1471-2105-10-S8-S7)
Supplement: Additional file 6 — Summary of performance estimating parameters. Patient Max is the maximum score estimated for the patients in each disease category. AT – Ataxia; AD – Alzheimer's Disease; PD – Parkinson's Disease; T2DA – Type2 Diabetes With Angiopathy; T2D – Type2 Diabetes; OB – Obese; TH – Thin; MCC – Matthews correlation coefficient; TP – True Positive; TN – True Negative; FP – False Positive; FN – False Negative; Kerr – The fraction of false predictions. 1. Accuracy (TN+TP)/(TP+TN+FP+FN) 2. Precision TP/(TP+FP) 3. Specificity TN/(TN+FP) 4. Sensitivity TP/(TP+FN) 5. MCC 6. Kerr (FP+FN)/TOTAL [file 1471-2105-10-S8-S7-S6.xls]

## Sheet: Sheet1
				Phenotypes
	AT	AD	PD	T2DA	T2D	OB	TH
Total Individuals	92	96	96	96	96	96	96
Patient Max	41.204	781.638	37.643	151.057	152.457	656.522	305.941
True Positive (TP)	32	41	41	39	41	39	44
False Negative (FN)	60	55	55	57	55	57	52
False Positive (FP)	0	0	0	0	0	0	0
True Negative (TN)	92	96	96	96	96	96	96
Precision	1	1	1	1	1	1	1
Sensitivity	0.35	0.43	0.43	0.41	0.43	0.41	0.46
Specificity	1	1	1	1	1	1	1
Accuracy	0.67	0.71	0.71	0.7	0.71	0.7	0.73
MCC	0.46	0.52	0.52	0.5	0.52	0.5	0.55
Kerr	0.33	0.29	0.29	0.3	0.29	0.3	0.27
