# Supplementary material for: MtSNPscore: a combined evidence approach for assessing cumulative impact of mitochondrial variations in disease
Source: BMC Bioinformatics. 2009 Aug 27;10(Suppl 8):S7. doi: 10.1186/1471-2105-10-S8-S7 (PMC2745589; doi:10.1186/1471-2105-10-S8-S7)
Supplement: Additional file 8 — Summary of overlapping bases in mtDNA. The table enlists 12 overlapping genes in mtDNA along with their coordinates. Since scoring is done gene-wise for each individual these overlapping regions are scored twice, depending on the predictions/reported variations for the two genes sharing the overlapping base (s). [file 1471-2105-10-S8-S7-S8.xls]

## Sheet: Sheet1
Gene	Strand	Coordinates	Overlapping bases
MND1		3307..4263	1
tRNA-Ile		4263..4331	3
tRNA-Gln	N	4329..4400
tRNA-Cys	N	5761..5826	1
tRNA-Tyr	N	5826..5891
MCOX1		5904..7445	1
tRNA-Ser	N	7445..7516
MATP8		8366..8572	45
MATP6		8527..9207	1
MCOX3		9207..9990
MND4L		10470..10766	6
MND4		10760..12137
